# Supplementary material for: Novel Immunomodulators from Hard Ticks Selectively Reprogramme Human Dendritic Cell Responses
Source: PLoS Pathog. 2013 Jun 27;9(6):e1003450. doi: 10.1371/journal.ppat.1003450 (PMC3695081; doi:10.1371/journal.ppat.1003450)
Supplement: Dataset S1 — A phylogenetic tree of hard tick lipocalins in detail. Detail of the data presented in simplified form in figure 9. This file is in .nwk format and can be accessed through Mega5 software, which is provided free for research and education at http://www.megasoftware.net/mega.php (for Windows) or http://www.megasoftware.net/megamac.php (for Mac). (NWK) [file ppat.1003450.s001.nwk]

((((((((((((((((((((('Rh_micro-3234','Rh_micro-4775')1.0000,'Rh_micro-9255')0.6600,'Rh_micro-5385')0.7800,'Rh_micro-2999')0.6600,('Rh_micro-3438','Rh_micro-7671')0.5200)0.3600,('Rh_micro-423',('Rh_micro-424',('Rh_micro-425','Rh_micro-426')0.8600)0.6400)1.0000)0.8000,('Rh_micro-3759','Rh_micro-6231')1.0000)0.9800,('Rh_micro-6191',('Der_and-429',('Der_and-192','Der_and-64')0.6000)1.0000)0.2200)0.0400,('Rh_ap-3388',(('Rh_micro-1724','Rh_micro-9580')0.6000,('Rh_micro-3265',(Amby-am-121,(Amby-am-216,(Amby-am-118,(Amby-am-119,(Amby-am-117,Amby-am-120)0.6800)0.4000)0.8400)0.9600)0.8400)0.6400)0.3000)0.0600)0.0200,('Der_and-326',(Amby-am-1460,('Rh_micro-6528','Rh_micro-6745')0.7200)0.3600)0.0800)0.0400,((Amby-am-911,'Rh_micro-4483')0.3200,('Rh_ap-1679',(Amby-am-220,Amby-am-221)0.9800)0.3600)0.1000)0.0400,(AM-708,'Amb_var-191')0.0400)0.0400,((('Rh_ap-1856','Rh_micro-6677')0.6800,'Rh_micro-9325')1.0000,((Amby-am-820,Amby-am-862)0.3200,('Rh_micro-5155',(((('Amb_caj-1025',Amby-am-1404)0.9000,Amby-am-710)0.5200,Amby-am-197)0.3400,((Amby-am-1379,Amby-am-1840)0.9000,('Amb_caj-212',(Amby-am-1695,Amby-am-94)0.9800)0.8000)0.5600)0.3000)0.1800)0.0600)0.0200)0.3800,(((((((((Amby-am-302,Amby-am-427)0.7200,Amby-am-1373)0.4800,Amby-am-5)0.9600,(Amby-am-457,Amby-am-67)1.0000)0.6600,Amby-am-1431)0.4600,'Rh_micr-503')0.9400,('Amb_var-1958',('Rh_micro-9306',(Amby-am-1432,(Amby-am-576,Amby-am-851)0.9000)0.7000)0.5000)0.6600)0.3000,(AAY66819.1,(AAY66747.1,AAY66770.1)0.8800)0.9600)0.1200,((Amby-am-138,Amby-am-713)0.9800,(((('Rh_micro-466','Rh_micro-467')0.7200,'Rhip_mic-2154')1.0000,'Der_and-483')0.3000,(Amby-am-1502,((((Amby-am-706,Amby-am-903)0.6400,BAE02551.1)0.2600,(Amby-am-341,'Der_and-497')0.3400)0.1600,(((('Der_and-112','Der_and-144')0.7400,'Der_and-49')0.3600,('Der_and-114',('Der_and-136','Der_and-137')0.4000)1.0000)0.3400,('Rh_ap-811',(('Rh_ap-4276','Rh_ap-5027')0.4200,('Rh_micro-8374',('Rh_ap-2359','Rh_micro-4601')0.9800)0.3800)1.0000)0.7000)0.5600)0.1600)0.3400)0.2200)0.2200)0.0400)0.0200,((((((('Rh_micro-6549','Rh_micro-8674')0.9800,'Der_and-432')0.8000,'Amb_caj-381')0.3800,('Amb_var-1178',('Amb_caj-58','Rh_micro-2273')0.7800)0.5200)0.0800,('Amb_var-372','Rh_micro-9353')0.2400)0.3200,'Der_and-243')0.1600,(((AAT92158.1,AAY66639.1)0.8200,AAY66754.1)0.9600,(((((AAY66794.1,AAY66795.1)0.6000,AAY66678.1)0.3600,(AAK97816.1,AAY66793.1)0.4000)0.9600,(AAT92202.1,(AAT92211.1,51011604)0.5200)1.0000)0.4800,((AAK97819.1,AAY66797.1)0.7600,(((AAY66655.1,AAY66803.1)0.9800,LIR2)0.4400,(AAY66709.1,(AAM93643.1,(AAK97821.1,AAK97825.1)0.5600)0.7000)0.9600)0.5800)0.9600)1.0000)0.9400)0.0600)0.0200,(((((((((67968375,BAE00178.1)0.5000,(BAE02549.1,BAE02550.1)0.5400)0.8000,BAE02555.1)0.6600,BAE02653.1)0.5600,BAE02554.1)0.8400,(AAY66651.1,((AAM93665.1,AAT92149.1)0.3800,(AAY66789.1,(AAY66729.1,AAY66730.1)0.9800)0.6400)0.7400)1.0000)0.3200,(Amby-am-421,(((Amby-am-143,Amby-am-230)0.8400,'Der_and-490')0.3800,('Amb_var-1510',('Amb_var-396',(Amby-am-298,Amby-am-299)1.0000)0.5200)0.2200)0.5200)0.8000)0.0800,((((AAV80783.1,AAY66567.1)0.9400,LIR7)0.9600,'Rh_micro-6985')0.4000,((Amby-am-1851,Amby-am-579)0.4200,('Rh_ap-2032','Rh_micro-9216')0.6600)0.8400)0.1600)0.0400,((((((((Japanin,JL-RS)0.8600,JL-RM)0.3800,(JL-RA1,JL-RA2)0.9400)0.8800,'DA_E1224_06G04')1.0000,((Amby-am-1577,Amby-am-495)0.9600,('Rh_ap-707',(ABB90888.1,('Rh_ap-1071','Rh_ap-6710')0.7200)0.9000)0.9800)0.2800)0.0600,(((Amby-am-108,Amby-am-251)1.0000,Amby-am-884)0.8600,(((AAY66809.1,AAY66762.1)0.6600,AAK97823.1)1.0000,((AAY66741.1,AAY66749.1)0.7600,(AAY66777.1,(67083651,AAY66761.1)1.0000)1.0000)0.9600)0.9000)0.1600)0.1200,'Der_and-340')0.0600,((((((AAY66663.1,AAY66664.1)0.8200,AAT92117.1)0.6600,AAM93644.1)0.9400,AAY66802.1)0.1800,('3ZUO_A',('Rh_ap-1707','Rh_micro-5255')0.9800)0.3600)0.0200,(((((AAY66569.1,IS-14)1.0000,(AAY66600.1,IS-15)0.9600)0.5600,AAY66602.1)0.8800,(AAY66765.1,(AAY66644.1,AAY66812.1)0.9800)1.0000)0.4000,(('3BRN_A','3BS2_A')0.9200,(('Rh_ap-4697','Rh_micro-9591')0.9000,((Dr-SHBP,'Rh_micro-3291')0.6000,(Ra-MS-HBP,((Ra-FS-HBP2,'Rh_micro-8348')0.4400,(Ra-FS-HBP1,('Rh_micro-1242','Rh_micro-1243')0.9000)0.9000)0.9600)0.5000)0.5200)0.3200)0.3800)0.0600)0.0200)0.0200)0.0200)0.0200,(AAT92188.1,((AAM93640.1,AAT92120.1)0.9800,('Rh_micro-5420',('Rh_micro-3290',(AAM93639.1,AAT92121.1)0.5200)0.5200)0.9400)0.2800)0.1200)0.0200,((AAS59160.1,'Rh_micro-9236')1.0000,(AAT92175.1,Ir-LBP)1.0000)0.2800)0.0200,((AAY66578.1,Amby-am-125)0.1000,((((((((('Rh_micro-2076','Rh_micro-2077')0.9000,'Rh_micro-792')0.4000,'Amb_caj-173')0.7200,('Rh_micro-1489','Rh_micro-8066')0.7600)0.7400,'Rhip_mic-2140')0.3400,'Rh_micro-5395')0.3400,(BM-4101,'Rh_micro-7769')0.8400)0.5800,'Rh_micro-8952')0.9200,(((AAY66776.1,AAY66805.1)1.0000,AAY66806.1)1.0000,(((('Rh_micro-1370','Rh_micro-2374')0.8400,'Rh_micro-2727')0.7400,'Rh_micro-8873')0.6800,('Rh_micro-7238',('Rh_micr-557',('Rh_micro-2924',('Rh_micro-2576','Rh_micro-3233')0.9800)0.7400)0.7000)0.6400)0.9000)0.1200)0.0200)0.0200)0.0200,(AAT92114.1,(AAV66334.1,'Rh_ap-2182')0.4400)0.1600)0.0600,(Amby-am-586,(Amby-am-426,'Rh_ap-6137')0.3000)0.0600);
